# Supplementary material for: Infection of human organoids supports an intestinal niche for Chlamydia trachomatis
Source: PLoS Pathog. 2024 Aug 22;20(8):e1012144. doi: 10.1371/journal.ppat.1012144 (PMC11340892; doi:10.1371/journal.ppat.1012144)
Supplement: S1 Data — (XLSX) [file ppat.1012144.s007.xlsx]

## Sheet: Fig 2C
	Gastric cells
	Control			EGTA 4mM
15 min	0.202827	0.217698	0.204364	0.191248	0.18776	0.218652
30 min	0.157836	0.168217	0.169997	0.317726	0.261855	0.250928
60 min	0.162727	0.203797	0.180143	0.537306	0.435133	0.549763
	HeLa cells
	Control			EGTA 4mM
15 min	0.298593	0.262223	0.289853	0.303084	0.263805	0.279451
30 min	0.283039	0.238343	0.303947	0.296599	0.236793	0.306995
60 min	0.264024	0.223675	0.280864	0.286605	0.242537	0.284097

## Sheet: Fig 3E
Untr.	Anti-β1
0.178687	0.094868
0.1962	0.086834
0.214083	0.061194
0.143832	0.078649
0.154717	0.062186

## Sheet: Fig 4B
	WT	Δpgp3	PF
Patient 1	0.186694	0.0769444	0.0431115
Patient 71	0.15602	0.0698551	0.0649814
Patient 72	0.138212	0.0599481	0.05703

## Sheet: Fig 4C
	WT	Δpgp3	PF
Patient 101	0.143287	0.10103	0.152153
Patient 84	0.156926	0.130635	0.119231
Patient 50	0.235825	0.141018	0.126915

## Sheet: Fig 4D
	WT	Δpgp3	PF
Patient 94	0.247019	0.165147	0.0479913
Patient 35	0.102075	0.0683448	0.0448754
Patient 96	0.216281	0.162837	0.0745282

## Sheet: Fig 4E
	WT	Δpgp3	PF
Patient 1	0.349178	0.119414	0.0919417
Patient 71	0.338594	0.117361	0.0977802
Patient 72	0.304744	0.117023	0.0642946

## Sheet: Fig 4F
	WT	Δpgp3	PF
Patient 101	0.386867	0.290901	0.205343
Patient 84	0.20201	0.0946016	0.0634211
Patient 50	0.393937	0.185151	0.068777

## Sheet: Fig 4G
	WT	Δpgp3	PF
Patient 94	0.274656	0.0876256	0.0922877
Patient 35	0.394867	0.250594	0.230511
Patient 96	0.642322	0.450128	0.320187

## Sheet: Fig 5A
	WT	Δpgp3	PF
Patient 1	232.25	143.65	84.86
Patient 71	267.25	181.85	97.725
Patient 72	226.5	162.35	101.5

## Sheet: Fig 5B
	WT	Δpgp3	PF
Patient 101	249.05	177.1	148.55
Patient 84	128.4	101.705	69.87
Patient 50	228.75	166.05	97.19

[truncated: 7 more sheets: Fig 5C, S2B Fig, S4C Fig, S4E Fig, S5A Fig, S5B Fig, S5C Fig]
